# Supplementary material for: The Neural Dynamics of Individual Differences in Episodic Autobiographical Memory
Source: eNeuro. 2020 Mar 16;7(2):ENEURO.0531-19.2020. doi: 10.1523/ENEURO.0531-19.2020 (PMC7171291; doi:10.1523/ENEURO.0531-19.2020)
Supplement: Extended Data 1 — File containing the scripts used in the community detection analyses (“community_louvain.m,” “agreement.m,” “consensus.m [tau = 0, 100 reps]”) and the analyses characterizing similarity in functional brain organization between rest and the various task modes (“normalized_mutual_information.m,” “Max_AMI_multiple.m,” “Count_states.m,” “Count_sequences.m”).Download Extended Data 1, ZIP file. [file enu-eN-CFN-0531-19-s01.zip]

Archive with 8 entries (7 files):
- Extended data/
- Extended data/agreement.m
- Extended data/community_louvain.m
- Extended data/consensus_und.m
- Extended data/Count_sequences.m
- Extended data/Count_states.m
- Extended data/Max_AMI_multiple.m
- Extended data/normalized_mutual_information.m
