# Supplementary material for: The Neural Dynamics of Individual Differences in Episodic Autobiographical Memory
Source: eNeuro. 2020 Mar 16;7(2):ENEURO.0531-19.2020. doi: 10.1523/ENEURO.0531-19.2020 (PMC7171291; doi:10.1523/ENEURO.0531-19.2020)
Supplement: Extended Data 1 — File containing the scripts used in the community detection analyses (“community_louvain.m,” “agreement.m,” “consensus.m [tau = 0, 100 reps]”) and the analyses characterizing similarity in functional brain organization between rest and the various task modes (“normalized_mutual_information.m,” “Max_AMI_multiple.m,” “Count_states.m,” “Count_sequences.m”).Download Extended Data 1, ZIP file. [file enu-eN-CFN-0531-19-s01.zip › Extended data/Count_sequences.m]

close all
clear all
clc
%%
J = load('data path\Task_Seq_AMI_x.mat'); % x ={0.95, 1, 1.05}
P=J.State;

Zero_Story_P=zeros(n,1);%n = number of participants
Zero_Math_P=zeros(n,1);
Zero_Motor_P=zeros(n,1);
Story_Zero_P=zeros(n,1);
Story_Math_P=zeros(n,1);
Story_Motor_P=zeros(n,1);
Math_Zero_P=zeros(n,1);
Math_Story_P=zeros(n,1);
Math_Motor_P=zeros(n,1);
Motor_Zero_P=zeros(n,1);
Motor_Story_P=zeros(n,1);
Motor_Math_P=zeros(n,1);
for t=1:o % o = number of windows - 1
Zero_Story=Zero_Story+(P(:,t)==1& P(:,t+1)==2);
Zero_Math=Zero_Math+(P(:,t)==1& P(:,t+1)==3);
Zero_Motor=Zero_Motor+(P(:,t)==1& P(:,t+1)==4);
Story_Zero=Story_Zero+(P(:,t)==2& P(:,t+1)==1);
Story_Math=Story_Math+(P(:,t)==2& P(:,t+1)==3);
Story_Motor=Story_Motor+(P(:,t)==2& P(:,t+1)==4);
Math_Zero=Math_Zero+(P(:,t)==3& P(:,t+1)==1);
Math_Story=Math_Story+(P(:,t)==3& P(:,t+1)==2);
Math_Motor=Math_Motor+(P(:,t)==3& P(:,t+1)==4);
Motor_Zero=Motor_Zero+(P(:,t)==4& P(:,t+1)==1);
Motor_Story=Motor_Story+(P(:,t)==4& P(:,t+1)==2);
Motor_Math=Motor_Math+(P(:,t)==4& P(:,t+1)==3);
end
