# Supplementary material for: The Neural Dynamics of Individual Differences in Episodic Autobiographical Memory
Source: eNeuro. 2020 Mar 16;7(2):ENEURO.0531-19.2020. doi: 10.1523/ENEURO.0531-19.2020 (PMC7171291; doi:10.1523/ENEURO.0531-19.2020)
Supplement: Extended Data 1 — File containing the scripts used in the community detection analyses (“community_louvain.m,” “agreement.m,” “consensus.m [tau = 0, 100 reps]”) and the analyses characterizing similarity in functional brain organization between rest and the various task modes (“normalized_mutual_information.m,” “Max_AMI_multiple.m,” “Count_states.m,” “Count_sequences.m”).Download Extended Data 1, ZIP file. [file enu-eN-CFN-0531-19-s01.zip › Extended data/Count_states.m]

close all
clear all
clc
%%
J = load('data path\Task_Seq_AMI_x.mat'); % x ={0.95, 1, 1.05}
P=J.State;

Zero=zeros(n,1); % n= number of participants
Story=zeros(n,1);
Math=zeros(n,1);
Motor=zeros(n,1);


for t=1:o %o = number of windows
Zero=Zero+(P(:,t)==1);
Story=Story+(P(:,t)==2);
Math=Math+(P(:,t)==3);
Motor=Motor+(P(:,t)==4);
end
