# Supplementary material for: The Neural Dynamics of Individual Differences in Episodic Autobiographical Memory
Source: eNeuro. 2020 Mar 16;7(2):ENEURO.0531-19.2020. doi: 10.1523/ENEURO.0531-19.2020 (PMC7171291; doi:10.1523/ENEURO.0531-19.2020)
Supplement: Extended Data 1 — File containing the scripts used in the community detection analyses (“community_louvain.m,” “agreement.m,” “consensus.m [tau = 0, 100 reps]”) and the analyses characterizing similarity in functional brain organization between rest and the various task modes (“normalized_mutual_information.m,” “Max_AMI_multiple.m,” “Count_states.m,” “Count_sequences.m”).Download Extended Data 1, ZIP file. [file enu-eN-CFN-0531-19-s01.zip › Extended data/Max_AMI_multiple.m]

close all
clear all
clc
%%
J = load('data path\TR_AMI_x.mat'); % x ={0.95, 1, 1.05}
Zero = J.ami_1;
Story = J.ami_2;
Math=J.ami_3;
Motor=J.ami_4;

Intermed=cat(3,Zero,Story, Math, Motor);
Task=permute(Intermed,[3 1 2]);
for jj=1:o %o = number of windows
    for ii=1:n % n = number of participants
        A=Task(:,ii,jj);
        nr_maxvals= nnz(A == max(A));
    if nr_maxvals ==1;
        [M,I]=max(A);
        State(ii,jj)=I;
    else
        State(ii,jj)=0;
    end
    end
end

save('Task_Seq_AMI_x.mat','State')
